# Supplementary material for: Evaluation of Anti-Trypanosoma cruzi Activity of Chemical Constituents from Baccharis sphenophylla Isolated Using High-Performance Countercurrent Chromatography
Source: Molecules. 2023 Dec 30;29(1):212. doi: 10.3390/molecules29010212 (PMC10780275; doi:10.3390/molecules29010212)
Supplement: Supplementary file 1 [file molecules-29-00212-s001.zip]

Archive with 1 entries (1 files):
- molecules-2711345-supplementary.pdf
